# Supplementary material for: Environmental magnetism data of Brantas River bulk surface sediments, Jawa Timur, Indonesia
Source: Data Brief. 2019 Jun 3;25:104092. doi: 10.1016/j.dib.2019.104092 (PMC6595278; doi:10.1016/j.dib.2019.104092)
Supplement: Supplementary file 1 [file mmc1.xlsx]

## Sheet: ARM
ARM measurement data
B19				B20
H (mT)	ARM	N-ARM		H (mT)	ARM	N-ARM
0	225.862	1		0	264.305	1
5	167.396	0.741142		5	207.73	0.785945
10	121.378	0.537402		10	147.105	0.556571
15	81.3298	0.360087		15	93.1448	0.352413
20	46.9712	0.207964		20	61.3332	0.232054
25	23.4684	0.103906		25	35.1514	0.132995
30	17.3008	0.076599		30	20.15	0.0762376
35	7.87011	0.0348448		35	10.5054	0.039747
40	4.10374	0.0181692		40	5.8937	0.0222988
45	2.31285	0.0102401		45	1.81712	0.00687508
50	2.33411	0.0103342		50	1.80712	0.00683725
