# Supplementary material for: Environmental magnetism data of Brantas River bulk surface sediments, Jawa Timur, Indonesia
Source: Data Brief. 2019 Jun 3;25:104092. doi: 10.1016/j.dib.2019.104092 (PMC6595278; doi:10.1016/j.dib.2019.104092)
Supplement: Supplementary file 2 [file mmc2.xlsx]

## Sheet: IRM
IRM measurement data
B19				B20
H (mT)	IRM	N-IRM		H (mT)	IRM	N-IRM
17.6352	80.2082	0.0588828		12.017	117.38	0.0693071
56.16	767.425	0.563385		57.7652	1080.72	0.638114
112.342	1152.66	0.846196		118.763	1508.53	0.890715
171.734	1247.48	0.915803		181.366	1591.57	0.939742
233.535	1261.52	0.926112		243.166	1630.37	0.962652
295.335	1296.33	0.951664		303.361	1603.46	0.946767
337.873	1316.93	0.96679		341.083	1625.98	0.96006
399.673	1330.48	0.976736		402.883	1606.45	0.948528
459.065	1321.47	0.970125		461.473	1612.76	0.952255
516.05	1314.48	0.964988		524.076	1639.96	0.968319
577.047	1334.01	0.979328		586.679	1655.88	0.977716
628.414	1334.76	0.979876		627.611	1634.08	0.964845
687.806	1341.49	0.984822		687.004	1609.69	0.950443
748.804	1353.39	0.993554		746.396	1667.05	0.984314
800.973	1348.35	0.989854		805.788	1693.62	1
862.773	1348.98	0.990319		864.378	1591.51	0.939711
901.298	1338.83	0.982864		902.1	1619.04	0.955962
959.888	1332.83	0.978459		962.295	1671.35	0.986851
1018.48	1362.17	1		1017.67	1675.43	0.989262
Min	80.2082			Min	117.38
Max	1362.17			Max	1693.62
